# Supplementary material for: Machine Learning Predicts 30-Day Outcome among Acute Myeloid Leukemia Patients: A Single-Center, Retrospective, Cohort Study
Source: J Clin Med. 2023 Sep 13;12(18):5940. doi: 10.3390/jcm12185940 (PMC10531920; doi:10.3390/jcm12185940)
Supplement: Supplementary file 1 [file jcm-12-05940-s001.zip]

Archive with 2 entries (2 files):
- Supplementary Materials.docx
- Supplementary Table S10.xlsx
