# Supplementary material for: Machine Learning Predicts 30-Day Outcome among Acute Myeloid Leukemia Patients: A Single-Center, Retrospective, Cohort Study
Source: J Clin Med. 2023 Sep 13;12(18):5940. doi: 10.3390/jcm12185940 (PMC10531920; doi:10.3390/jcm12185940)
Supplement: Supplementary file 1 [file jcm-12-05940-s001.zip › Supplementary Table S10.xlsx]

## Sheet: Sheet1
Supplementary Table S10. Clinical and laboratory data for 8 group
	G1	G2	G3	G4	G5	G6	G7	G8	P-value
Age (y)	50.0 ± 15.5	63.0 ± 17.5	60.6 ± 12.6	51.9 ± 13.6	67.5 ± 10.9	61.3 ± 12.2	53.8 ± 15.5	55.7 ± 15.0	<0.001
Sex, Female	700 (46.6%)	4 (20.0%)	13 (31.7%)	29 (45.3%)	7 (35.0%)	4 (18.2%)	20 (36.4%)	53 (50.0%)	0.007
Male	802 (53.4%)	16 (80.0%)	28 (68.3%)	35 (54.7%)	13 (65.0%)	18 (81.8%)	35 (63.6%)	53 (50.0%)
ELN 2017 risk									<0.001
Favorable	426 (28.4%)	1 ( 5.0%)	6 (14.6%)	5 ( 7.8%)	2 (10.0%)	2 ( 9.1%)	6 (10.9%)	13 (12.3%)
Intermediate	594 (39.5%)	11 (55.0%)	19 (46.3%)	25 (39.1%)	16 (80.0%)	10 (45.5%)	29 (52.7%)	44 (41.5%)
Poor	322 (21.4%)	5 (25.0%)	11 (26.8%)	18 (28.1%)	0 ( 0.0%)	7 (31.8%)	16 (29.1%)	34 (32.1%)
Secondary	160 ( 10.6%)	3 (15.0%)	5 (12.2%)	16 (25.0%)	2 (10.0%)	3 (13.6%)	4 ( 7.3%)	15 (14.1%)
Cytogenetics									0.017
Normal	612 (40.7%)	9 (45.0%)	15 (36.6%)	24 (37.5%)	12 (60.0%)	6 (27.3%)	19 (34.5%)	44 (41.5%)
1 Abnormality	352 (23.4%)	5 (25.0%)	9 (22.0%)	12 (18.8%)	2 (10.0%)	2 ( 9.1%)	11 (20.0%)	22 (20.8%)
2 Abnormality	147 ( 9.8%)	0 ( 0.0%)	3 ( 7.3%)	7 (10.9%)	1 ( 5.0%)	1 ( 4.5%)	4 ( 7.3%)	7 ( 6.6%)
Complex	226 (15.0%)	3 (15.0%)	12 (29.3%)	14 (21.9%)	1 ( 5.0%)	5 (22.7%)	13 (23.6%)	26 (24.5%)
No data	165 (11.0%)	3 (15.0%)	2 ( 4.9%)	7 (10.9%)	4 (20.0%)	8 (36.4%)	8 (14.5%)	7 ( 6.6%)
WBC (x109)	34.7 ± 62.6	61.7 ± 96.9	48.7 ± 72.9	19.6 ± 46.1	4.5 ± 5.9	78.0 ± 115.6	67.0 ± 100.3	47.6 ± 73.2	<0.001
RBC (x1012)	2.8 ± 0.6	2.8 ± 0.6	2.5 ± 0.5	2.8 ± 0.6	3.0 ± 0.4	2.6 ± 0.5	2.7 ± 0.5	2.8 ± 0.6	0.055
Hemoglobin (g/dL)	9.0 ± 1.8	8.5 ± 1.9	8.2 ± 1.3	9.0 ± 1.4	9.3 ± 1.2	8.4 ± 1.5	8.7 ± 1.7	8.6 ± 1.7	0.006
Hematocrit (%)	26.9 ± 5.3	25.6 ± 5.7	30.5 ± 42.2	26.6 ± 4.6	27.3 ± 3.6	24.6 ± 4.0	25.5 ± 5.3	25.5 ± 5.1	0.035
Platelet (x109)	75.9 ± 78.2	67.9 ± 73.0	51.6 ± 37.1	98.9 ± 143.8	82.8 ± 81.5	78.1 ± 58.3	56.2 ± 46.5	74.9 ± 88.4	0.082
Neutrophil (%)	19.9 ± 19.8	21.4 ± 25.1	13.6 ± 17.6	21.4 ± 19.6	18.7 ± 12.3	18.9 ± 22.3	19.5 ± 23.8	20.0 ± 22.8	0.697
Lymphocyte (%)	34.4 ± 27.1	26.6 ± 27.4	23.2 ± 23.2	41.2 ± 26.8	60.8 ± 21.3	21.2 ± 24.9	24.6 ± 25.7	26.3 ± 26.1	<0.001
Monocyte (%)	9.7 ± 15.8	16.4 ± 19.8	12.4 ± 21.6	9.2 ± 13.6	9.7 ± 15.1	16.7 ± 23.5	14.7 ± 23.0	14.7 ± 20.0	0.004
Eosinophil (%)	0.7 ± 2.1	0.9 ± 2.4	0.1 ± 0.5	0.8 ± 1.6	1.7 ± 2.9	0.2 ± 0.5	0.4 ± 0.7	0.5 ± 1.7	0.114
Basophil (%)	0.2 ± 1.0	0.2 ± 1.1	0.0 ± 0.2	0.3 ± 0.7	0.4 ± 1.1	0.0 ± 0.0	0.3 ± 1.3	0.4 ± 1.2	0.527
Blast (%)	38.9 ± 29.9	38.1 ± 29.4	49.9 ± 36.4	32.5 ± 26.0	22.6 ± 13.8	46.6 ± 31.2	42.3 ± 31.7	42.2 ± 30.0	0.014
ANC (x109)	3.0 ± 6.8	4.4 ± 5.3	2.6 ± 6.3	1.9 ± 2.8	1.1 ± 2.7	3.6 ± 5.5	4.4 ± 7.6	3.6 ± 6.7	0.369
RDW	15.9 ± 2.0	16.8 ± 3.1	16.1 ± 1.6	15.9 ± 1.7	15.9 ± 0.7	15.8 ± 1.7	16.8 ± 2.6	16.1 ± 1.9	0.037
MCV (fL)	95.7 ± 7.1	91.7 ± 5.3	94.8 ± 6.3	96.0 ± 7.7	92.6 ± 4.9	94.0 ± 5.8	93.8 ± 7.5	92.8 ± 7.0	<0.001
MCH (pg)	32.2 ± 2.6	30.7 ± 1.9	32.4 ± 2.1	32.3 ± 3.0	31.3 ± 2.0	31.9 ± 2.6	31.8 ± 3.3	31.4 ± 2.4	0.006
MCHC (%)	33.7 ± 1.3	33.6 ± 1.5	34.2 ± 1.1	33.7 ± 1.5	33.9 ± 1.5	34.0 ± 1.3	33.9 ± 2.1	33.9 ± 1.3	0.131
PT (sec)	75.1 ± 14.6	58.2 ± 10.4	59.5 ± 12.2	75.1 ± 13.6	75.9 ± 14.8	59.6 ± 12.2	67.4 ± 16.8	66.4 ± 14.3	<0.001
APTT (sec)	29.8 ± 6.2	33.8 ± 5.5	35.6 ± 6.4	29.4 ± 6.2	30.4 ± 5.6	35.7 ± 7.2	32.2 ± 7.7	33.6 ± 6.8	<0.001
FDP (mcg/mL)	11.9 ± 17.0	33.7 ± 29.1	24.9 ± 26.8	10.4 ± 12.5	7.6 ± 4.9	23.1 ± 28.6	29.8 ± 30.8	18.1 ± 23.7	<0.001
Fibrinogen (mg/dL)	328.4 ± 94.2	337.6 ± 127.1	451.5 ± 83.6	345.0 ± 87.1	346.9 ± 80.1	341.9 ± 122.2	270.8 ± 123.6	369.5 ± 109.4	<0.001
D-dimer (mg/L)	4.5 ± 7.2	14.0 ± 13.1	8.9 ± 10.5	3.2 ± 3.8	2.7 ± 2.2	10.6 ± 14.0	9.9 ± 11.1	7.2 ± 9.8	<0.001
Glucose (mg/dL)	123.2 ± 40.2	146.3 ± 39.5	155.7 ± 44.3	119.7 ± 39.0	120.2 ± 39.2	123.4 ± 29.3	136.7 ± 51.2	133.3 ± 39.2	<0.001
BUN (mg/dL)	13.4 ± 5.4	49.4 ± 11.7	21.7 ± 14.2	14.3 ± 6.1	16.7 ± 9.9	14.8 ± 8.6	17.0 ± 11.2	16.8 ± 10.5	<0.001
Creatinine (mg/dL)	0.8 ± 0.3	2.3 ± 1.6	1.0 ± 0.5	0.8 ± 0.3	1.0 ± 0.4	0.9 ± 0.3	1.0 ± 1.2	0.9 ± 0.5	<0.001
Protein (g/dL)	6.6 ± 0.7	6.3 ± 1.1	6.1 ± 0.6	6.5 ± 0.8	6.4 ± 0.7	6.3 ± 0.8	6.4 ± 0.6	6.4 ± 0.7	<0.001
Albumin (g/dL)	3.7 ± 0.5	3.2 ± 0.4	2.9 ± 0.4	3.6 ± 0.5	3.7 ± 0.5	3.1 ± 0.4	3.5 ± 0.5	3.3 ± 0.5	<0.001
AST (U/L)	31.6 ± 30.7	85.1 ± 116.6	41.9 ± 33.0	48.2 ± 113.3	23.3 ± 11.3	56.4 ± 72.2	48.6 ± 47.3	44.1 ± 48.9	<0.001
ALT (U/L)	34.4 ± 44.4	51.5 ± 50.3	36.4 ± 29.2	51.6 ± 139.7	25.8 ± 30.7	42.6 ± 44.5	54.5 ± 70.0	43.6 ± 42.6	0.006
ALP (U/L)	68.1 ± 44.0	111.1 ± 76.0	94.8 ± 77.6	80.4 ± 52.0	77.6 ± 94.8	80.6 ± 60.9	102.6 ± 98.4	107.9 ± 80.4	<0.001
Bilirubin (mg/dL)	0.7 ± 0.4	1.0 ± 0.8	1.2 ± 0.7	0.8 ± 0.6	0.8 ± 0.3	0.9 ± 0.8	0.9 ± 0.8	0.8 ± 0.6	<0.001
Direct Bilirubin (mg/dL)	0.3 ± 0.2	0.5 ± 0.6	0.6 ± 0.4	0.3 ± 0.2	0.3 ± 0.1	0.5 ± 0.6	0.5 ± 0.7	0.4 ± 0.3	<0.001
Uric acid mg/dL)	4.8 ± 1.9	7.6 ± 4.4	4.7 ± 2.6	4.8 ± 2.3	4.7 ± 2.1	4.8 ± 3.2	5.7 ± 4.4	4.9 ± 2.3	<0.001
Calcium mg/dL)	8.4 ± 0.5	7.9 ± 1.0	7.8 ± 0.7	8.4 ± 0.5	8.7 ± 0.5	8.0 ± 0.6	8.3 ± 0.7	8.1 ± 0.6	<0.001
Phosphorus (mg/dL)	3.6 ± 0.8	4.6 ± 1.9	2.9 ± 1.2	3.6 ± 0.8	3.4 ± 0.5	2.8 ± 1.0	3.6 ± 1.4	3.4 ± 1.1	<0.001
Sodium (mmol/L)	140.0 ± 3.0	138.7 ± 4.7	136.6 ± 4.3	139.9 ± 2.5	140.2 ± 3.2	138.2 ± 3.5	139.1 ± 4.0	138.0 ± 4.3	<0.001
Potassium (mmol/L)	4.0 ± 0.4	4.3 ± 0.7	3.7 ± 0.6	4.0 ± 0.6	4.0 ± 0.5	3.8 ± 0.5	3.7 ± 0.4	3.9 ± 0.6	<0.001
Chloride (mmol/L)	103.7 ± 3.3	102.5 ± 3.8	100.4 ± 4.6	103.7 ± 3.0	104.2 ± 2.8	365.6 ± 1231.7	102.5 ± 3.2	102.3 ± 4.5	<0.001
LDH (U/L)	1282.0 ± 1637.8	3446.7 ± 3533.0	2506.8 ± 3033.4	1533.1 ± 3003.4	524.2 ± 260.7	2101.1 ± 2403.7	2119.0 ± 2933.0	1504.2 ± 1584.2	<0.001
CPK (U/L)	83.7 ± 244.7	188.1 ± 308.9	159.6 ± 238.0	71.6 ± 130.3	63.0 ± 61.7	74.7 ± 81.6	129.2 ± 287.4	112.6 ± 393.4	0.196
Amylase (U/L)	66.9 ± 43.8	73.8 ± 41.6	51.6 ± 33.2	66.0 ± 31.3	79.2 ± 35.3	53.5 ± 32.0	60.5 ± 35.5	69.3 ± 53.0	0.153
Magnesium (mmol/L)	2.1 ± 0.2	2.2 ± 0.4	2.1 ± 0.3	2.1 ± 0.2	2.1 ± 0.3	2.1 ± 0.2	2.1 ± 0.3	2.1 ± 0.3	0.142
ESR (mm/hr)	31.7 ± 25.0	27.7 ± 18.1	54.6 ± 26.4	32.4 ± 28.3	30.5 ± 20.2	37.8 ± 22.1	31.8 ± 25.3	46.8 ± 30.6	<0.001
CRP (mg/dL)	3.5 ± 5.2	11.9 ± 9.2	24.4 ± 6.5	1.4 ± 1.2	1.0 ± 1.0	8.0 ± 2.5	5.6 ± 6.8	9.0 ± 7.2	<0.001
